# Supplementary material for: Epidemiological and Clinical Features in Very Old Men and Women (≥80 Years) Hospitalized with Aortic Stenosis in Spain, 2016–2019: Results from the Spanish Hospital Discharge Database
Source: J Clin Med. 2022 Sep 23;11(19):5588. doi: 10.3390/jcm11195588 (PMC9571913; doi:10.3390/jcm11195588)
Supplement: Supplementary file 1 [file jcm-11-05588-s001.zip]

Archive with 1 entries (1 files):
- jcm-1839666-supplementary.pdf
